# Supplementary material for: Physicochemical Properties and Stability of Antioxidant Peptides from Swim Bladder of Grass Carp (Ctenopharyngodon idella)
Source: Foods. 2025 Mar 30;14(7):1216. doi: 10.3390/foods14071216 (PMC12512379; doi:10.3390/foods14071216)
Supplement: Supplementary file 1 [file foods-14-01216-s001.zip]

Archive with 25 entries (25 files):
- DGSYNIGQR.jpg
- EKAPDPFRHF.jpg
- foods-3526957-supplementary.pdf
- GCP_BASE PEAK_page-0001.jpg
- GCP_TIC_page-0001.jpg
- GERGPPGPM.jpg
- GILTLKYPI.jpg
- ILTERGYSFVTT.jpg
- peptide-1-HPLC.jpg
- peptide-1-MS.jpg
- peptide-2-HPLC.jpg
- peptide-2-MS.jpg
- peptide-3-HPLC.jpg
- peptide-3-MS.jpg
- peptide-4-HPLC.jpg
- peptide-4-MS.jpg
- peptide-5-HPLC.jpg
- peptide-5-MS.jpg
- peptide-6-HPLC.jpg
- peptide-6-MS.jpg
- peptide-7-HPLC.jpg
- peptide-7-MS.jpg
- QGPPGPPGPS.jpg
- SEM.tif
- VLSLYASGRTT.jpg
